# Supplementary material for: The Fabrication of a La2Sn2O7/f-HNT Composite for Non-Enzymatic Electrochemical Detection of 3-Nitro-l-tyrosine in Biological Samples
Source: Biosensors (Basel). 2023 Jul 10;13(7):722. doi: 10.3390/bios13070722 (PMC10377610; doi:10.3390/bios13070722)
Supplement: Supplementary file 1 [file biosensors-13-00722-s001.zip]

Archive with 1 entries (1 files):
- biosensors-2451532-supplementary.pdf
